# Supplementary material for: Design and Evaluation of a Surface Electromyography-Controlled Steering Assistance Interface
Source: Sensors (Basel). 2019 Mar 15;19(6):1308. doi: 10.3390/s19061308 (PMC6471650; doi:10.3390/s19061308)
Supplement: Supplementary file 1 [file sensors-19-01308-s001.zip]

Archive with 4 entries (4 files):
- Video 1a.mp4
- Video 1b.mp4
- Video 1c.mp4
- Video 1d.mp4
